# Supplementary material for: Economic Feasibility Study of a Carbon Capture and Storage (CCS) Integration Project in an Oil-Driven Economy: The Case of the State of Kuwait
Source: Int J Environ Res Public Health. 2022 May 26;19(11):6490. doi: 10.3390/ijerph19116490 (PMC9180847; doi:10.3390/ijerph19116490)
Supplement: Supplementary file 1 [file ijerph-19-06490-s001.zip]

Archive with 1 entries (1 files):
- ijerph-1715668-supplementary.pdf
